# Supplementary material for: Characterization of Site-Specific N- and O-Glycopeptides from Recombinant Spike and ACE2 Glycoproteins Using LC-MS/MS Analysis
Source: Int J Mol Sci. 2024 Dec 20;25(24):13649. doi: 10.3390/ijms252413649 (PMC11678118; doi:10.3390/ijms252413649)
Supplement: Supplementary file 1 [file ijms-25-13649-s001.zip]

Archive with 13 entries (13 files):
- 3. Supplementary informations_Final_20241213.pdf
- Supplementary Figure S10(S2_TG_N-glycopep_2).pdf
- Supplementary Figure S11(ACE2_T_N-glycopep_1).pdf
- Supplementary Figure S12(ACE2_T_N-glycopep_2).pdf
- Supplementary Figure S13(ACE2_TG_N-glycopep_1).pdf
- Supplementary Figure S14(ACE2_TG_N-glycopep_2).pdf
- Supplementary Figure S2.pdf
- Supplementary Figure S4(RBD_TG_N-glycopep_1).pdf
- Supplementary Figure S5(RBD_TG_N-glycopep_2).pdf
- Supplementary Figure S7(S2_T_N-glycopep_1).pdf
- Supplementary Figure S8(S2_T_N-glycopep_2).pdf
- Supplementary Figure S9(S2_TG_N-glycopep_1).pdf
- Supplementary Table S3.xlsx
