# Supplementary material for: Characterization of Site-Specific N- and O-Glycopeptides from Recombinant Spike and ACE2 Glycoproteins Using LC-MS/MS Analysis
Source: Int J Mol Sci. 2024 Dec 20;25(24):13649. doi: 10.3390/ijms252413649 (PMC11678118; doi:10.3390/ijms252413649)
Supplement: Supplementary file 1 [file ijms-25-13649-s001.zip › Supplementary Table S3.xlsx]

## Sheet: 1.RBD_TG(O)
16 O-glycopeptides from RBD-TG	Abundnace (average)
IYQAGSTPCNGVE_1_1_0_2	36779703
LLHAPATVCGPK_1_1_0_2	629481168
LLHAPATVCGPK_2_2_0_2	384475588
VQPTESIVR_0_1_0_0	886245355
VQPTESIVR_0_1_0_1	2751664000
VQPTESIVR_1_1_0_1	7237119264
VQPTESIVR_1_1_0_2	91902990432
VQPTESIVR_1_2_0_1	15223741152
VQPTESIVR_2_2_0_1	10021940800
VQPTESIVR_2_2_0_2	58854308992
VQPTESIVR_2_2_0_3	110992720
VQPTESIVR_2_2_1_1	8931573504
VQPTESIVR_2_3_0_2	747482612
VQPTESIVR_2_3_1_1	4674372576
VQPTESIVR_3_3_0_2	405129657
VQPTESIVR_3_3_0_3	61983688

## Sheet: 2. RBD_TG(N)
119 N-glycopeptides(pep_glycan_Mod) from RBD_TG	Abundnace (average)
FPNITNLCPFGE_4_4_0_1*None	1.62802e+08
FPNITNLCPFGE_4_4_1_1*None	916113466
FPNITNLCPFGE_4_5_1_0*None	1535624928
FPNITNLCPFGE_4_5_1_1*None	3.72321e+09
FPNITNLCPFGE_4_5_2_0*None	7413263840
FPNITNLCPFGE_4_5_2_1*None	3193089332
FPNITNLCPFGE_4_6_1_1*None	6303334800
FPNITNLCPFGE_5_2_0_0*1_Hex_Phosphorylation	1.62862e+08
FPNITNLCPFGE_5_4_1_0*None	330081239
FPNITNLCPFGE_5_4_1_1*None	2.15174e+09
FPNITNLCPFGE_5_4_1_2*None	1.25207e+09
FPNITNLCPFGE_5_4_2_0*None	1724295288
FPNITNLCPFGE_5_4_2_1*None	1268156024
FPNITNLCPFGE_5_4_2_2*None	3.2405e+07
FPNITNLCPFGE_5_4_3_0*None	405448296
FPNITNLCPFGE_5_4_3_1*None	7.40792e+07
FPNITNLCPFGE_5_5_1_0*None	2140016360
FPNITNLCPFGE_5_5_1_1*None	1365910776
FPNITNLCPFGE_5_5_1_2*None	107312125
FPNITNLCPFGE_5_5_2_1*None	1008168374
FPNITNLCPFGE_5_6_1_0*None	936451899
FPNITNLCPFGE_5_6_1_1*None	907289445
FPNITNLCPFGE_5_6_1_2*None	755109503
FPNITNLCPFGE_5_6_2_0*None	1792030298
FPNITNLCPFGE_5_6_2_1*None	6.06278e+08
FPNITNLCPFGE_5_6_2_2*None	5.20945e+08
FPNITNLCPFGE_5_6_3_0*None	9.57113e+08
FPNITNLCPFGE_5_6_3_1*None	5.43967e+07
FPNITNLCPFGE_5_6_3_2*None	5.65286e+07
FPNITNLCPFGE_5_6_4_0*None	5.22268e+07
FPNITNLCPFGE_5_6_4_1*None	5.04835e+07
FPNITNLCPFGE_5_7_1_0*None	1929948408
FPNITNLCPFGE_5_7_1_1*None	1116745556
FPNITNLCPFGE_5_7_1_2*None	1171219852
FPNITNLCPFGE_5_7_2_1*None	655473036
FPNITNLCPFGE_6_2_0_0*1_Hex_Phosphorylation	1.57254e+09
FPNITNLCPFGE_6_3_0_0*1_Hex_Phosphorylation(=6_2_0_0*GlcNAc_Phosphorylation)	855712676
FPNITNLCPFGE_6_4_2_1*None	373938752
FPNITNLCPFGE_6_5_1_0*None	3.01027e+08
FPNITNLCPFGE_6_5_1_1*None	1.31341e+09
FPNITNLCPFGE_6_5_1_2*None	815453595
FPNITNLCPFGE_6_5_2_0*None	500245658
FPNITNLCPFGE_6_5_2_1*None	410024919
FPNITNLCPFGE_6_5_3_0*None	3.1069e+08
FPNITNLCPFGE_6_5_3_1*None	1.58997e+08
FPNITNLCPFGE_6_5_3_2*None	1.6289e+07
FPNITNLCPFGE_6_6_0_2*None	591181234
FPNITNLCPFGE_6_6_1_1*None	5.82986e+08
FPNITNLCPFGE_6_6_1_2*None	904967239
FPNITNLCPFGE_6_6_2_1*None	288546486
FPNITNLCPFGE_6_6_2_2*None	6.22945e+07
FPNITNLCPFGE_6_6_3_0*None	178242781
FPNITNLCPFGE_6_6_4_0*None	4.77846e+07
FPNITNLCPFGE_6_7_1_0*None	1.2562e+08
FPNITNLCPFGE_6_7_1_1*None	1.76631e+08
FPNITNLCPFGE_6_7_1_2*None	9.61116e+07
FPNITNLCPFGE_6_7_2_1*None	1.1711e+08
FPNITNLCPFGE_6_7_2_2*None	6.04577e+07
FPNITNLCPFGE_6_7_3_0*None	6.44763e+07
FPNITNLCPFGE_6_7_3_1*None	2.29548e+07
FPNITNLCPFGE_6_7_4_1*None	1.08798e+07
FPNITNLCPFGE_7_6_1_0*None	5.79286e+07
FPNITNLCPFGE_7_6_1_1*None	5.19108e+07
FPNITNLCPFGE_7_6_1_2*None	2.70972e+08
FPNITNLCPFGE_7_6_2_0*None	6.27647e+07
FPNITNLCPFGE_7_6_2_1*None	1.33713e+08
FPNITNLCPFGE_7_6_2_2*None	1.08448e+08
FPNITNLCPFGE_7_6_3_0*None	5.19974e+07
FPNITNLCPFGE_7_6_3_2*None	1.76443e+07
FPNITNLCPFGE_7_6_4_0*None	3.92937e+07
FPNITNLCPFGE_7_6_4_1*None	2.33582e+07
FPNITNLCPFGE_7_6_4_2*None	6.47244e+06
FPNITNLCPFGE_7_7_0_2*None	6.00816e+08
FPNITNLCPFGE_7_7_1_1*None	2.44112e+08
FPNITNLCPFGE_7_7_1_2*None	1.38144e+08
FPNITNLCPFGE_7_7_3_1*None	2.9955e+07
VFNATR_3_3_1_0*None	16180178800
VFNATR_4_3_1_0*None	7322114496
VFNATR_4_3_1_1*None	3432046144
VFNATR_4_3_2_0*None	6745757040
VFNATR_4_4_0_0*None	6370019928
VFNATR_4_4_1_0*None	20268999456
VFNATR_4_4_1_1*None	7.10272e+09
VFNATR_4_4_2_0*None	15727575712
VFNATR_4_4_3_0*None	3854664904
VFNATR_4_5_1_0*None	20424937984
VFNATR_4_5_1_1*None	4743549068
VFNATR_4_5_2_0*None	19412005632
VFNATR_4_6_1_0*None	19736663008
VFNATR_5_3_1_0*None	1474606280
VFNATR_5_3_1_1*None	1597252544
VFNATR_5_4_0_0*None	1755651405
VFNATR_5_4_1_0*None	15702532880
VFNATR_5_4_1_1*None	15696717632
VFNATR_5_4_1_2*None	24628102056
VFNATR_5_4_2_0*None	16488066709
VFNATR_5_4_2_1*None	19586814912
VFNATR_5_4_2_2*None	1142351779
VFNATR_5_4_3_0*None	33363335848
VFNATR_5_4_3_1*None	12312823116
VFNATR_5_5_1_0*None	16678581872
VFNATR_5_5_1_1*None	7369237560
VFNATR_5_5_2_0*None	36007935392
VFNATR_5_5_3_0*None	4872381124
VFNATR_5_6_1_0*None	3701792967
VFNATR_5_6_1_1*None	966254506
VFNATR_5_6_2_0*None	805525441
VFNATR_5_6_3_0*None	1876615797
VFNATR_5_7_0_1*None	3028439636
VFNATR_6_3_0_1*None	584094619
VFNATR_6_3_1_0*None	2414642044
VFNATR_6_5_1_0*None	19415168714
VFNATR_6_5_1_1*None	5655560441
VFNATR_6_5_1_3*None	2699309216
VFNATR_6_5_3_1*None	2096425750
VFNATR_6_6_0_2*None	4871301056
VFNATR_6_6_2_2*None	360442260
VFNATR_7_2_0_0*None	1134948187
VFNATR_7_7_0_1*None	372419800

## Sheet: 3. S2-T(N)
28 N-Glycopeptides from S2-T	Abundnace (average)
DFGGFNFSQILPDPSKPSKR_10_2_0_0	1.84002e+08
DFGGFNFSQILPDPSKPSKR_8_2_0_0	2554585617
DFGGFNFSQILPDPSKPSKR_9_2_0_0	1288299388
DFGGFNFSQILPDPSKPSK_5_2_0_0	2525623680
DFGGFNFSQILPDPSKPSK_7_2_0_0	7868305000
DFGGFNFSQILPDPSKPSK_8_2_0_0	41083942784
DFGGFNFSQILPDPSKPSK_9_2_0_0	24245865408
EGVFVSNGTHWFVTQR_10_2_0_0	5679894256
EGVFVSNGTHWFVTQR_11_2_0_0	655024454
EGVFVSNGTHWFVTQR_4_2_0_0	347057917
EGVFVSNGTHWFVTQR_5_2_0_0	1.02905e+10
EGVFVSNGTHWFVTQR_6_2_0_0	7415947268
EGVFVSNGTHWFVTQR_7_2_0_0	6146288096
EGVFVSNGTHWFVTQR_8_2_0_0	64442108672
EGVFVSNGTHWFVTQR_9_2_0_0	87912099584
NHTSPDVDLGDISGINASVVNIQK_10_2_0_0	470871756
NHTSPDVDLGDISGINASVVNIQK_6_2_0_0	1.09605e+08
NHTSPDVDLGDISGINASVVNIQK_7_2_0_0	1624437000
NHTSPDVDLGDISGINASVVNIQK_8_2_0_0	4512576568
NHTSPDVDLGDISGINASVVNIQK_9_2_0_0	1664051760
NLNESLIDLQELGK_10_2_0_0	742408476
NLNESLIDLQELGK_7_2_0_0	4421270540
NLNESLIDLQELGK_8_2_0_0	5790508544
NLNESLIDLQELGK_9_2_0_0	5920679172
TPPIKDFGGFNFSQILPDPSKPSK_10_2_0_0	381637591
TPPIKDFGGFNFSQILPDPSKPSK_7_2_0_0	572454504
TPPIKDFGGFNFSQILPDPSKPSK_8_2_0_0	6763845477
TPPIKDFGGFNFSQILPDPSKPSK_9_2_0_0	3694892256

## Sheet: 4. S2-TG(N)
35 N-Glycopeptides from S2-TG	Abundnace (average)
EGVFVSNGTHWFVTQR_10_2_0_0	1887304240
EGVFVSNGTHWFVTQR_4_2_0_0	181610786
EGVFVSNGTHWFVTQR_5_2_0_0	4808114384
EGVFVSNGTHWFVTQR_6_2_0_0	3428777568
EGVFVSNGTHWFVTQR_7_2_0_0	3657416112
EGVFVSNGTHWFVTQR_8_2_0_0	57126613128
EGVFVSNGTHWFVTQR_9_2_0_0	68491545600
FGGFNFSQILPDPSKPSK_10_2_0_0	286242609
FGGFNFSQILPDPSKPSK_5_2_0_0	159044833
FGGFNFSQILPDPSKPSK_6_2_0_0	266264841
FGGFNFSQILPDPSKPSK_7_2_0_0	9.62565e+08
FGGFNFSQILPDPSKPSK_8_2_0_0	6110952654
FGGFNFSQILPDPSKPSK_9_2_0_0	3.27649e+09
GVFVSNGTHWFVTQR_10_2_0_0	1551805484
GVFVSNGTHWFVTQR_5_2_0_0	3941030176
GVFVSNGTHWFVTQR_6_2_0_0	1748126572
GVFVSNGTHWFVTQR_7_2_0_0	3056892184
GVFVSNGTHWFVTQR_8_2_0_0	43979734088
GVFVSNGTHWFVTQR_9_2_0_0	58470472192
ISGINASVVNIQK_7_2_0_0	4.48833e+07
ISGINASVVNIQK_8_2_0_0	7.47334e+08
ISGINASVVNIQK_9_2_0_0	353887394
LGDISGINASVVNIQK_6_2_0_0	4.03221e+07
LGDISGINASVVNIQK_7_2_0_0	7.52051e+08
LGDISGINASVVNIQK_8_2_0_0	2424660832
LGDISGINASVVNIQK_9_2_0_0	1220656472
NFTTAPAICHDGK_8_2_0_0	28932614772
NFTTAPAICHDGK_9_2_0_0	12495760930
NFTTAPAICHD_8_2_0_0	1.1461e+08
NFTTAPAICHD_9_2_0_0	4.24036e+07
NHTSPDVD_7_2_0_0	1.09825e+06
NHTSPDVD_8_2_0_0	1.18612e+06
NTFVSGNCDVVIGIVNNTVYD_6_2_0_0	9300124560
NTFVSGNCDVVIGIVNNTVYD_7_2_0_0	45599866716
NTFVSGNCDVVIGIVNNTVYD_9_2_0_0	2918929444

## Sheet: 5. ACE2-T(N)
29 N-glycopeptides(pep_glycan_Mod) from ACE2-T	Abundnace (average)
CDISNSTEAGQK_4_3_1_1*None	7.26845e+08
CDISNSTEAGQK_4_4_0_1*None	4282690392
CDISNSTEAGQK_4_4_1_1*None	9.44922e+08
CDISNSTEAGQK_5_3_1_1*None	6.73257e+08
CDISNSTEAGQK_5_4_1_1*None	845720076
CDISNSTEAGQK_6_5_1_1*None	2.49618e+08
LQLQALQQNGSSVLSEDK_3_3_1_0*None	5403581248
LQLQALQQNGSSVLSEDK_3_4_0_0*None	4847132144
LQLQALQQNGSSVLSEDK_4_3_1_0*None	3172692778
LQLQALQQNGSSVLSEDK_4_4_0_0*None	3993324124
LQLQALQQNGSSVLSEDK_4_4_1_0*None	32308467924
LQLQALQQNGSSVLSEDK_4_4_1_1*None	8730476399
LQLQALQQNGSSVLSEDK_4_4_2_0*None	1949603248
LQLQALQQNGSSVLSEDK_4_5_1_0*None	2587951049
LQLQALQQNGSSVLSEDK_5_2_0_0*None	4874496840
LQLQALQQNGSSVLSEDK_5_4_1_0*None	16740712608
LQLQALQQNGSSVLSEDK_5_4_1_1*None	17054923712
LQLQALQQNGSSVLSEDK_5_4_1_2*None	3720955632
LQLQALQQNGSSVLSEDK_5_4_2_0*None	4666708360
LQLQALQQNGSSVLSEDK_5_4_2_1*None	2910322264
LQLQALQQNGSSVLSEDK_5_5_1_0*None	1433009796
LQLQALQQNGSSVLSEDK_5_5_1_1*None	4051040656
LQLQALQQNGSSVLSEDK_5_5_2_0*None	1.23414e+09
LQLQALQQNGSSVLSEDK_6_3_0_0*1_Hex_Phosphorylation(=6_2_0_0*GlcNAc_Phosphorylation)	4192387002
LQLQALQQNGSSVLSEDK_6_5_1_0*None	509286387
LQLQALQQNGSSVLSEDK_7_2_0_0*1_Hex_Phosphorylation	1090349968
SIGLLSPDFQEDNETEINFLLK_4_5_1_0*None	8.69191e+08
SIGLLSPDFQEDNETEINFLLK_5_4_1_1*None	4.03181e+07
SIGLLSPDFQEDNETEINFLLK_5_5_1_1*None	5.25334e+07

## Sheet: 6. ACE2-TG(N)
69 N-Glycopeptides from ACE2-TG	Abundnace (average)
CDISNSTE_4_3_1_0	1958146676
CDISNSTE_4_3_1_1	6.65135e+08
CDISNSTE_4_4_1_0	1543692766
CDISNSTE_5_2_0_0	1.38479e+09
CDISNSTE_5_3_1_0	8.6818e+08
CDISNSTE_5_3_1_1	496958602
CDISNSTE_5_4_1_1	9.74475e+08
CDISNSTE_5_4_1_2	1.58567e+08
IQNLTVK_3_2_0_0	1351084842
IQNLTVK_3_2_1_0	873952006
IQNLTVK_3_3_0_0	47374673792
IQNLTVK_3_3_1_0	34356579712
IQNLTVK_3_4_0_0	46061845888
IQNLTVK_4_2_0_0	796359348
IQNLTVK_4_3_0_0	16336493454
IQNLTVK_4_3_0_1	8118616416
IQNLTVK_4_3_1_0	5279258352
IQNLTVK_4_3_1_1	5226776820
IQNLTVK_4_3_2_0	806919378
IQNLTVK_4_4_0_0	77403070528
IQNLTVK_4_4_0_1	37091678048
IQNLTVK_4_4_1_0	77968327296
IQNLTVK_4_4_1_1	65279665408
IQNLTVK_4_4_2_0	12560138968
IQNLTVK_4_5_0_0	57960805376
IQNLTVK_4_5_0_1	41935919232
IQNLTVK_4_5_1_0	8556760672
IQNLTVK_4_5_1_1	6004358604
IQNLTVK_4_6_0_0	2677701760
IQNLTVK_5_2_0_0	42539051776
IQNLTVK_5_3_0_0	2397962160
IQNLTVK_5_4_0_0	31420872800
IQNLTVK_5_4_0_1	38055149920
IQNLTVK_5_4_0_2	6265416424
IQNLTVK_5_4_1_0	19973942544
IQNLTVK_5_4_1_1	45209131936
IQNLTVK_5_4_1_2	14449310200
IQNLTVK_5_4_2_0	8724039368
IQNLTVK_5_4_2_1	1139302146
IQNLTVK_5_5_0_0	15631137584
IQNLTVK_5_5_0_1	30205724400
IQNLTVK_5_5_0_2	8509822906
IQNLTVK_5_5_1_0	3581113512
IQNLTVK_5_5_1_1	3448521479
IQNLTVK_5_5_1_2	2451396824
IQNLTVK_5_6_0_0	781153504
IQNLTVK_6_2_0_0	3997591992
IQNLTVK_6_3_0_0	1670033116
IQNLTVK_6_4_0_1	826012594
IQNLTVK_6_4_0_2	9.17508e+07
IQNLTVK_6_4_1_1	3.57687e+08
IQNLTVK_6_5_0_0	1239973455
IQNLTVK_6_5_0_1	1.51057e+09
IQNLTVK_6_5_0_2	1149890021
IQNLTVK_6_5_1_0	1.91487e+09
IQNLTVK_6_5_1_1	4261307300
IQNLTVK_6_5_1_2	3.18655e+09
IQNLTVK_6_5_1_3	4.16413e+08
IQNLTVK_6_6_0_1	1207895505
IQNLTVK_6_6_0_2	1191631036
IQNLTVK_6_6_1_1	2.19614e+08
IQNLTVK_7_2_0_0	10964553056
IQNLTVK_7_6_1_1	3.3729e+08
IQNLTVK_7_6_1_2	661697135
IQNLTVK_8_2_0_0	3099320392
LQLQALQQNGSSVLSE_3_3_1_0	5.21539e+08
LQLQALQQNGSSVLSE_4_4_1_0	2082990076
LQLQALQQNGSSVLSE_4_4_1_1	1.85623e+08
LQLQALQQNGSSVLSE_5_4_1_0	892359527
